# Supplementary material for: Genome-wide association analysis of egg production performance in chickens across the whole laying period
Source: BMC Genet. 2019 Aug 14;20:67. doi: 10.1186/s12863-019-0771-7 (PMC6693279; doi:10.1186/s12863-019-0771-7)
Supplement: Supplementary file 1 — Table S1. The whole information of genome-wide significant and suggestively significant SNPs for AFE and ENs using genome-wide association studies. (XLSX 21 kb) [file 12863_2019_771_MOESM1_ESM.xlsx]

## Sheet: Sheet1
Table S1 Genome-wide association studies for AFE and ENs.
Traits	chr	rs	ps	allele1	allele0	Maf	beta	se	p_wald
AFE	1	AX-75457733	4486631	C	T	0.026	3.72052	0.874994	2.30579e-05
	1	AX-75458079	4503494	C	T	0.026	3.72052	0.874994	2.30579e-05
	5	AX-76884305	6373760	A	G	0.154	-1.61278	0.382729	2.72465e-05
	6	AX-76940933	29143144	T	C	0.115	1.95336	0.425742	5.00847e-06
	6	AX-76940934	29144712	G	A	0.115	1.95336	0.425742	5.00847e-06
	6	AX-76940938	29145865	G	A	0.115	1.95336	0.425742	5.00847e-06
	6	AX-80920633	29178955	G	C	0.116	1.93573	0.423995	5.56958e-06
	6	AX-76940904	29133535	C	T	0.116	1.91269	0.426852	8.24224e-06
	6	AX-76940899	29131516	T	C	0.115	1.89613	0.425041	9.03003e-06
	6	AX-76941112	29217124	A	C	0.056	2.60844	0.596919	1.36607e-05
	6	AX-76941113	29217201	A	G	0.056	2.60844	0.596919	1.36607e-05
	6	AX-76941134	29222873	T	C	0.056	2.60844	0.596919	1.36607e-05
	6	AX-76941141	29226384	C	T	0.056	2.60844	0.596919	1.36607e-05
	6	AX-76941168	29236709	T	C	0.058	2.54711	0.583543	1.39665e-05
	6	AX-76941176	29240859	A	G	0.058	2.54711	0.583543	1.39665e-05
	6	AX-80789742	29042416	A	T	0.142	1.69777	0.391349	1.57383e-05
	24	AX-76302317	1992660	T	G	0.046	4.95046	1.1414	1.58134e-05
EN1	1	AX-75466995	50768507	C	T	0.137	-1.67443	0.371789	7.42054e-06
	1	AX-75466733	50639102	A	G	0.126	-1.75327	0.391714	8.43573e-06
	1	AX-75467017	50780995	G	A	0.142	-1.62837	0.37486	1.53434e-05
	1	AX-75467115	50832319	G	A	0.143	-1.62899	0.375751	1.59478e-05
	1	AX-75467012	50778013	G	A	0.142	-1.61295	0.37409	1.77188e-05
	1	AX-75467044	50796137	G	T	0.143	-1.60823	0.37418	1.88265e-05
	1	AX-75467058	50802895	A	G	0.143	-1.60823	0.37418	1.88265e-05
	1	AX-75466947	50739961	A	G	0.142	-1.60299	0.373279	1.91349e-05
	1	AX-75467155	50850988	C	T	0.134	-1.59934	0.372892	1.95904e-05
	1	AX-75467036	50790266	A	G	0.134	-1.5972	0.373643	2.08731e-05
	1	AX-75467023	50782917	A	G	0.137	-1.59305	0.374541	2.29281e-05
	1	AX-75466949	50742239	A	C	0.136	-1.56978	0.369902	2.39095e-05
	1	AX-75467147	50847643	G	A	0.134	-1.57968	0.372725	2.45014e-05
	1	AX-75467172	50861342	T	C	0.133	-1.58804	0.374706	2.45114e-05
	1	AX-80889629	50981446	C	G	0.262	-1.27178	0.300386	2.49756e-05
	1	AX-75467455	50982930	C	T	0.262	-1.27178	0.300386	2.49756e-05
	1	AX-75467459	50984514	G	A	0.262	-1.27178	0.300386	2.49756e-05
	1	AX-75467100	50823501	T	C	0.142	-1.58437	0.375128	2.61239e-05
	1	AX-75467129	50839113	A	G	0.142	-1.58437	0.375128	2.61239e-05
	1	AX-75467142	50843813	A	G	0.142	-1.58437	0.375128	2.61239e-05
	1	AX-75467207	50878928	T	C	0.142	-1.58437	0.375128	2.61239e-05
	1	AX-75467208	50880687	A	G	0.142	-1.58437	0.375128	2.61239e-05
	1	AX-75467026	50786178	A	G	0.133	-1.58565	0.375446	2.61426e-05
	1	AX-75467050	50798197	G	A	0.142	-1.57174	0.373095	2.73871e-05
	1	AX-75467057	50802687	T	C	0.143	-1.5702	0.373623	2.86122e-05
	1	AX-75467113	50830926	T	C	0.142	-1.56238	0.372766	3.00532e-05
	6	AX-80920633	29178955	G	C	0.116	-1.82055	0.408928	9.41132e-06
	6	AX-76940933	29143144	T	C	0.115	-1.80713	0.410796	1.1971e-05
	6	AX-76940934	29144712	G	A	0.115	-1.80713	0.410796	1.1971e-05
	6	AX-76940938	29145865	G	A	0.115	-1.80713	0.410796	1.1971e-05
	6	AX-80789742	29042416	A	T	0.142	-1.65505	0.377636	1.28945e-05
	6	AX-76940904	29133535	C	T	0.116	-1.77718	0.411843	1.74439e-05
	6	AX-76940899	29131516	T	C	0.115	-1.75722	0.410168	2.00183e-05
	6	AX-76941112	29217124	A	C	0.056	-2.4182	0.576541	2.96644e-05
	6	AX-76941113	29217201	A	G	0.056	-2.4182	0.576541	2.96644e-05
	6	AX-76941134	29222873	T	C	0.056	-2.4182	0.576541	2.96644e-05
	6	AX-76941141	29226384	C	T	0.056	-2.4182	0.576541	2.96644e-05
EN3	1	AX-75225852	117312449	C	T	0.407	0.254524	0.051253	7.96474e-07
	1	AX-75225882	117322285	T	C	0.408	0.248739	0.0512238	1.37907e-06
	1	AX-75225887	117325809	A	G	0.408	0.248739	0.0512238	1.37907e-06
	1	AX-75225922	117338969	A	G	0.417	0.25129	0.0511435	1.0367e-06
	1	AX-80909628	117345418	T	A	0.417	0.252119	0.0511618	9.64599e-07
	1	AX-75225941	117347548	A	G	0.408	0.248739	0.0512238	1.37907e-06
	1	AX-75226010	117379599	C	T	0.406	0.256422	0.0513837	7.04523e-07
	1	AX-75226019	117383577	A	G	0.418	0.272906	0.0511848	1.18921e-07
	1	AX-75226233	117469179	C	A	0.426	0.258013	0.050894	4.70497e-07
	1	AX-75226263	117486623	C	T	0.426	0.258013	0.050894	4.70497e-07
	1	AX-75226298	117502541	C	A	0.426	0.258013	0.050894	4.70497e-07
	1	AX-75226750	117713305	A	G	0.423	0.243398	0.0502313	1.45159e-06
	1	AX-75226817	117753320	G	A	0.424	0.249023	0.0500696	7.66906e-07
	1	AX-80913512	117780441	G	C	0.433	0.251175	0.0501149	6.31346e-07
	1	AX-75226898	117785333	T	G	0.433	0.251175	0.0501149	6.31346e-07
	1	AX-75226942	117805177	C	T	0.45	0.25869	0.0489336	1.51418e-07
	1	AX-75226737	117704839	G	A	0.433	0.241248	0.0502105	1.77365e-06
	1	AX-75225835	117303703	G	A	0.357	0.252846	0.0536873	2.81261e-06
	1	AX-75225836	117305184	A	G	0.357	0.252846	0.0536873	2.81261e-06
	1	AX-75225566	117180531	T	C	0.341	0.255816	0.0546714	3.25443e-06
	1	AX-75225821	117296667	C	A	0.358	0.250583	0.0536232	3.35098e-06
	1	AX-75226545	117608494	A	G	0.429	0.232397	0.0501585	4.04868e-06
	1	AX-75221634	115203545	T	C	0.497	0.221422	0.0498335	9.79547e-06
	1	AX-75225135	116993544	C	T	0.344	0.240542	0.0544853	1.11494e-05
	1	AX-75225160	117002770	A	G	0.344	0.240542	0.0544853	1.11494e-05
	1	AX-75225201	117020172	A	G	0.344	0.240542	0.0544853	1.11494e-05
	1	AX-75225408	117111194	C	A	0.344	0.240542	0.0544853	1.11494e-05
	1	AX-75225424	117118802	T	C	0.344	0.240542	0.0544853	1.11494e-05
	1	AX-75225478	117145346	T	C	0.344	0.240542	0.0544853	1.11494e-05
	1	AX-75225458	117136872	G	A	0.345	0.240034	0.0544223	1.13646e-05
	1	AX-75221585	115176316	C	T	0.496	0.217334	0.049864	1.4372e-05
	1	AX-75221610	115190661	G	A	0.496	0.217334	0.049864	1.4372e-05
	1	AX-75221617	115194176	C	T	0.496	0.217334	0.049864	1.4372e-05
	1	AX-75221647	115209426	G	A	0.496	0.217334	0.049864	1.4372e-05
	1	AX-77278149	115209512	T	C	0.496	0.217334	0.049864	1.4372e-05
	1	AX-75225854	117313864	A	G	0.369	-0.217719	0.0499827	1.45442e-05
	1	AX-75225370	117094127	T	C	0.345	0.237022	0.0544232	1.4591e-05
	1	AX-75226411	117553020	C	T	0.363	-0.21853	0.0503656	1.56949e-05
	1	AX-75221532	115145324	T	C	0.488	0.214564	0.0497472	1.7608e-05
	1	AX-75221428	115093650	A	G	0.497	0.214418	0.049714	1.76112e-05
	1	AX-80990200	117318890	G	C	0.368	-0.215509	0.0500588	1.82417e-05
	1	AX-75225480	117145840	C	A	0.344	0.233848	0.054467	1.92158e-05
	1	AX-80894649	115181793	C	G	0.497	0.21397	0.049849	1.93027e-05
	1	AX-75226131	117428225	G	A	0.367	-0.214348	0.0500366	2.00465e-05
	1	AX-75226176	117445792	A	G	0.367	-0.214348	0.0500366	2.00465e-05
	1	AX-75226192	117451785	G	A	0.367	-0.214348	0.0500366	2.00465e-05
	1	AX-75221684	115224488	G	T	0.456	0.213433	0.0498436	2.02037e-05
	1	AX-75226365	117532866	A	G	0.364	-0.215991	0.0505433	2.09904e-05
	1	AX-80869630	117398464	G	C	0.367	-0.213565	0.050118	2.2144e-05
	1	AX-75226045	117393476	G	A	0.377	-0.212826	0.0500545	2.3075e-05
	1	AX-75226209	117461425	A	G	0.363	-0.213122	0.0503177	2.47895e-05
	1	AX-75226243	117476128	C	T	0.363	-0.213122	0.0503177	2.47895e-05
	1	AX-75226355	117530375	T	C	0.372	-0.213357	0.0503942	2.4982e-05
	1	AX-75226380	117540054	T	C	0.372	-0.213357	0.0503942	2.4982e-05
	1	AX-75226403	117549065	G	A	0.372	-0.213357	0.0503942	2.4982e-05
	1	AX-75226460	117571644	A	G	0.372	-0.213357	0.0503942	2.4982e-05
	1	AX-75225875	117319699	T	G	0.377	-0.211411	0.0499604	2.52237e-05
	1	AX-77278167	117456042	A	G	0.366	-0.211691	0.0501139	2.60482e-05
	1	AX-75226061	117398385	G	A	0.376	-0.211138	0.0500831	2.70243e-05
	1	AX-75226300	117503650	A	C	0.362	-0.212387	0.050401	2.72401e-05
	1	AX-75225951	117350047	G	A	0.367	-0.210436	0.0501438	2.93678e-05
	1	AX-75226008	117376751	C	T	0.377	-0.209868	0.0500127	2.9413e-05
	1	AX-75221856	115323539	A	G	0.466	0.208031	0.0496015	2.96997e-05
	1	AX-75225898	117329384	C	T	0.376	-0.209032	0.0499704	3.11408e-05
	1	AX-75225953	117351301	G	A	0.376	-0.209032	0.0499704	3.11408e-05
	1	AX-75223985	116408990	T	C	0.408	-0.210225	0.0502941	3.15744e-05
	2	AX-76018358	137077780	T	G	0.21	0.283946	0.0609817	3.62998e-06
	2	AX-76018189	136996805	T	G	0.219	0.280015	0.0602435	3.77402e-06
	2	AX-76018129	136968385	G	A	0.206	0.27361	0.0600237	5.75769e-06
	2	AX-76018320	137054883	A	C	0.205	0.273753	0.0602333	6.13148e-06
	2	AX-76018319	137054298	G	A	0.211	0.276595	0.0610078	6.4563e-06
	2	AX-76018314	137051333	T	G	0.21	0.272827	0.0608132	8.04075e-06
	2	AX-76018359	137078181	A	G	0.21	0.272827	0.0608132	8.04075e-06
	2	AX-76018630	137214315	T	C	0.203	0.270778	0.0603809	8.10795e-06
	2	AX-76018650	137224712	G	A	0.209	0.27356	0.0611611	8.55709e-06
	2	AX-76018265	137027634	G	A	0.205	0.269239	0.0602556	8.73506e-06
	2	AX-76018903	137346860	T	C	0.199	0.272055	0.0611204	9.44873e-06
	2	AX-76018738	137271422	G	A	0.209	0.271147	0.0609992	9.7128e-06
	2	AX-76018673	137240732	A	G	0.208	0.26977	0.0609624	1.06354e-05
	2	AX-76018154	136980214	T	C	0.427	0.233961	0.0529633	1.10175e-05
	2	AX-76018183	136995028	T	C	0.427	0.233961	0.0529633	1.10175e-05
	2	AX-76018457	137129239	T	C	0.207	0.265332	0.0602731	1.18068e-05
	2	AX-76018406	137104048	C	T	0.208	0.264242	0.0601955	1.24891e-05
	2	AX-76018941	137364757	G	A	0.204	0.263634	0.0601956	1.30724e-05
	2	AX-76018078	136944757	G	A	0.431	0.233319	0.0533748	1.35695e-05
	2	AX-76018148	136977571	T	C	0.429	0.230894	0.0528621	1.37826e-05
	2	AX-76018946	137366356	A	C	0.203	0.26251	0.060286	1.46401e-05
	2	AX-76018951	137368893	G	A	0.201	0.264468	0.0607996	1.49442e-05
	2	AX-76017873	136844797	A	G	0.194	0.266038	0.0616622	1.75016e-05
	2	AX-76017972	136894457	C	T	0.194	0.266038	0.0616622	1.75016e-05
	2	AX-76017989	136901189	A	G	0.194	0.266038	0.0616622	1.75016e-05
	2	AX-76018117	136962182	A	C	0.429	0.22862	0.0529995	1.75659e-05
	2	AX-76018616	137207177	C	T	0.421	0.22754	0.0527606	1.76388e-05
	2	AX-80754226	137079416	C	G	0.427	0.229894	0.0534589	1.86295e-05
	2	AX-76018983	137383229	G	T	0.208	0.261396	0.0608683	1.91255e-05
	2	AX-76019877	137840777	G	A	0.17	0.279636	0.0651458	1.92939e-05
	2	AX-76018581	137194108	G	A	0.418	0.229134	0.0533904	1.93615e-05
	2	AX-76018972	137377651	G	A	0.42	0.225403	0.0528522	2.18017e-05
	2	AX-80793904	136792397	G	C	0.2	0.259143	0.060928	2.29343e-05
	2	AX-76018558	137181368	T	C	0.421	0.225085	0.0529679	2.33211e-05
	2	AX-76019800	137803990	A	G	0.161	0.276051	0.0651262	2.44464e-05
	2	AX-76018990	137386518	C	T	0.2	0.257033	0.0609745	2.70659e-05
	2	AX-76019006	137391118	C	T	0.206	0.254126	0.0603288	2.74285e-05
	2	AX-76019871	137839729	A	C	0.161	0.27365	0.0649765	2.75291e-05
	2	AX-76019888	137847298	T	G	0.161	0.27365	0.0649765	2.75291e-05
	2	AX-80753117	136820134	T	A	0.421	0.222386	0.052892	2.83789e-05
	2	AX-80995538	137300325	T	A	0.426	0.223945	0.0532782	2.85283e-05
	2	AX-76019467	137632574	G	A	0.182	0.265228	0.0632062	2.94204e-05
	2	AX-80824207	137248505	C	G	0.42	0.221316	0.0528616	3.06616e-05
	2	AX-80951712	136824418	A	T	0.416	0.223614	0.0534254	3.08163e-05
	2	AX-76018794	137294372	A	G	0.42	0.221298	0.052893	3.10386e-05
	2	AX-76017836	136818738	T	C	0.421	0.2218	0.0530268	3.11858e-05
	2	AX-76018982	137382777	G	A	0.209	0.254223	0.0608	3.13861e-05
	9	AX-77124961	10276513	T	G	0.263	-0.246672	0.0579593	2.26665e-05
	9	AX-77124923	10265126	T	C	0.27	-0.241568	0.057791	3.15602e-05
EN5	9	AX-77140985	15657069	T	G	0.5	-0.199382	0.0469125	2.32583e-05
	9	AX-77140936	15638445	T	C	0.497	0.198007	0.0472697	3.03745e-05
Total-EN	9	AX-77141007	15664508	T	C	0.5	0.203018	0.0478485	2.39978e-05
	9	AX-77140985	15657069	T	G	0.5	-0.202049	0.0478726	2.64649e-05
	9	AX-77140936	15638445	T	C	0.497	0.20183	0.0482388	3.10238e-05
