# Supplementary material for: Genome-wide association analysis of egg production performance in chickens across the whole laying period
Source: BMC Genet. 2019 Aug 14;20:67. doi: 10.1186/s12863-019-0771-7 (PMC6693279; doi:10.1186/s12863-019-0771-7)
Supplement: Supplementary file 4 — Table S2. Basic information of SNP markers on a physical map after quality control. (XLSX 11 kb) [file 12863_2019_771_MOESM4_ESM.xlsx]

## Sheet: Table S2
	Table S2 The physical map of SNP markers after quality control in the genome.
	CHROM	Map Distance (Kb)a	No.SNPs	Density (kb/SNP)		CHROM	Map Distance (Kb)	No.SNPs	Density (kb/SNP)
	1	195273	56347	3.46555		16	496.589	234	2.12218
	2	148806	33828	4.39889		17	10451.6	4729	2.21011
	3	110447	31950	3.45686		18	11200.7	5298	2.11414
	4	90214.2	24890	3.62452		19	9980.38	4705	2.12123
	5	59540.2	17108	3.48025		20	14299.5	4632	3.08712
	6	34902.1	11103	3.14349		21	6789.11	4602	1.47525
	7	36212.8	12169	2.97582		22	4073.36	2141	1.90255
	8	28733.1	8945	3.2122		23	5712.15	3289	1.73675
	9	23431.7	10784	2.17282		24	6319.23	4262	1.48269
	10	19879.9	9183	2.16486		25	2190.31	1391	1.57463
	11	19393.5	7310	2.65301		26	5310.67	3287	1.61566
	12	19864.8	7352	2.70196		27	5197.48	2761	1.88246
	13	17759.8	5848	3.03689		28	4742.49	2664	1.78021
	14	15157.4	7792	1.94525		LGE22b	743.533	35	21.2438
	15	12640.8	5981	2.1135		LGE64	962.617	85	11.3249
	Total	920726	294705
	Map Distance (Kb)a was based on the positon of the last marker in the genome.(Gallus gallus 4.0)
	LGE22b:linkage group LGE22C19W28_E50C23
